# Supplementary material for: Pervasive Sharing of Causal Genetic Risk Factors Contributes to Clinical and Molecular Overlap between Sjögren’s Disease and Systemic Lupus Erythematosus
Source: Int J Mol Sci. 2023 Sep 22;24(19):14449. doi: 10.3390/ijms241914449 (PMC10572278; doi:10.3390/ijms241914449)
Supplement: Supplementary file 1 [file ijms-24-14449-s001.zip]

Archive with 3 entries (3 files):
- Supplementary Figures.pdf
- Supplementary Note.pdf
- Supplementary Tables.xlsx
